# Supplementary material for: Octogenarians’ Breast Cancer Is Associated with an Unfavorable Tumor Immune Microenvironment and Worse Disease-Free Survival
Source: Cancers (Basel). 2021 Jun 11;13(12):2933. doi: 10.3390/cancers13122933 (PMC8230790; doi:10.3390/cancers13122933)
Supplement: Supplementary file 1 [file cancers-13-02933-s001.zip]

Archive with 1 entries (1 files):
- cancers-1219016-supplementary.pdf
